# Supplementary material for: Characterization of the Subclinical Infection of Porcine Deltacoronavirus in Grower Pigs under Experimental Conditions
Source: Viruses. 2022 Sep 28;14(10):2144. doi: 10.3390/v14102144 (PMC9611937; doi:10.3390/v14102144)
Supplement: Supplementary file 1 [file viruses-14-02144-s001.zip]

Archive with 1 entries (1 files):
- viruses-1930172-supplementary.pdf
